# Supplementary material for: Memory Support System in Spanish: A Pilot Study
Source: Brain Sci. 2021 Oct 21;11(11):1379. doi: 10.3390/brainsci11111379 (PMC8615490; doi:10.3390/brainsci11111379)
Supplement: Supplementary file 1 [file brainsci-11-01379-s001.zip]

Archive with 1 entries (1 files):
- brainsci-1347033-supplementary.pdf
